# Supplementary material for: Temperature modulates stress response in mainstream anammox reactors
Source: Commun Biol. 2021 Jan 4;4:23. doi: 10.1038/s42003-020-01534-8 (PMC7782526; doi:10.1038/s42003-020-01534-8)
Supplement: Supplementary file 4 — Supplementary Data 1 [file 42003_2020_1534_MOESM4_ESM.xlsx]

## Sheet: Av_Cycle_EX1
Cycle	NH4+	Reactor	CV
1	4.41158	R1	0.347455
2	4.4171	R1	0.363334
3	4.37825	R1	0.363295
4	4.10013	R1	0.298828
5	4.23398	R1	0.313243
6	4.4861	R1	0.288373
7	3.90725	R1	0.30153
8	3.96571	R1	0.40258
9	3.82646	R1	0.414052
10	4.56296	R1	0.358794
11	3.38191	R1	0.6113
12	4.41135	R1	0.383125
13	3.90754	R1	0.337428
14	5.18855	R1	0.278139
15	5.25145	R1	0.377087
16	4.41977	R1	0.399681
17	3.55273	R1	0.715817
18	5.11881	R1	0.397158
19	4.74835	R1	0.390245
20	4.37558	R1	0.421323
21	5.36436	R1	0.324889
1	3.07117	R2	0.621893
2	3.46176	R2	0.338048
3	3.31603	R2	0.444259
4	3.15739	R2	0.371566
5	3.46953	R2	0.379606
6	3.22255	R2	0.422328
7	3.50391	R2	0.291964
8	3.4268	R2	0.41405
9	3.40832	R2	0.295756
10	3.8096	R2	0.423135
11	2.81183	R2	0.530408
12	4.02313	R2	0.482212
13	3.64686	R2	0.395109
14	4.10624	R2	0.445179
15	3.98982	R2	0.414402
16	4.81545	R2	0.377954
17	2.95904	R2	0.743284
18	4.12093	R2	0.443118
19	4.63667	R2	0.44011
20	4.04417	R2	0.327134
21	4.31081	R2	0.414348
1	2.94997	R3	0.363508
2	3.5451	R3	0.400268
3	3.331	R3	0.351149
4	3.379	R3	0.38721
5	3.89791	R3	0.297273
6	3.70964	R3	0.313044
7	3.29063	R3	0.285061
8	3.03087	R3	0.323854
9	3.25577	R3	0.346736
10	3.29065	R3	0.378213
11	2.55849	R3	0.493313
12	3.30556	R3	0.324201
13	3.40114	R3	0.432721
14	3.11305	R3	0.258106
15	3.48809	R3	0.312641
16	3.89397	R3	0.409889
17	2.59902	R3	0.847657
18	3.46329	R3	0.340865
19	3.97995	R3	0.393505
20	3.28946	R3	0.339049
21	3.17451	R3	0.435857

## Sheet: Av_Cycle_EX2
Cycle	NH4+	Reactor	CV
1	3.91733	R1	1.60539
2	3.87589	R1	1.25988
3	3.41651	R1	1.20965
4	3.899	R1	1.49324
5	3.74607	R1	1.37634
6	3.74002	R1	1.17144
7	3.60389	R1	1.34832
8	3.36777	R1	1.41767
9	3.38873	R1	1.26241
10	3.53847	R1	1.20089
11	3.08892	R1	0.956463
12	2.66082	R1	1.00339
13	2.90367	R1	1.05207
14	2.59773	R1	1.14664
15	2.68131	R1	0.856721
16	2.90845	R1	1.40541
1	3.43564	R2	1.12779
2	3.12839	R2	1.24833
3	3.32411	R2	0.655307
4	3.37882	R2	0.877933
5	3.16246	R2	0.960562
6	3.22209	R2	0.849292
7	3.23205	R2	0.897678
8	3.22558	R2	0.895725
9	3.25217	R2	1.26766
10	2.91393	R2	0.935218
11	2.97175	R2	0.700052
12	2.6505	R2	0.757451
13	2.45139	R2	0.651554
14	2.55635	R2	0.805307
15	2.60469	R2	0.507757
16	2.86422	R2	0.77888
1	2.28924	R3	1.06883
2	3.09457	R3	1.16045
3	3.24232	R3	1.35346
4	3.33687	R3	1.4129
5	2.71755	R3	0.573613
6	3.06415	R3	1.05301
7	2.66113	R3	0.736498
8	2.3851	R3	0.60354
9	2.81264	R3	0.980243
10	2.57411	R3	0.838329
11	2.18711	R3	0.758604
12	2.21034	R3	0.707317
13	2.04333	R3	0.526046
14	1.5564	R3	0.484918
15	1.8862	R3	0.416388
16	2.14626	R3	1.46184

## Sheet: Cycles_EX1
Time	Ammonia	Am_Stdev	Oxygen	Ox_Stdev	Reactor
0	0.403385	0.278755	0.0180529	0.0079348	R1
0.5	2.57419	1.17795	0.0170751	0.00799994	R1
1	4.21261	1.09754	0.0171496	0.00795522	R1
1.5	4.11571	1.11177	0.0173591	0.00783386	R1
2	4.7305	1.66665	0.041304	0.0252315	R1
2.5	5.62717	0.99505	0.0302551	0.0149791	R1
3	6.58873	0.411211	0.0180464	0.00742253	R1
3.5	5.34024	0.681699	0.0180684	0.00743352	R1
4	2.86564	0.778537	0.0179402	0.00744359	R1
4.5	0.553247	0.294276	0.0291027	0.0168281	R1
5	0.544564	0.310583	0.0263956	0.0146131	R1
5.5	0.740624	0.312503	0.0212236	0.00997775	R1
6	0.39523	0.167546	0.029096	0.0188451	R1
6.5	0.103627	0.0438981	0.0387818	0.0310337	R1
7	0.371891	0.145946	0.0674491	0.0666855	R1
7.5	0.653509	0.414084	0.0235658	0.0130449	R1
8	0.888977	1.45034	0.0186931	0.00797733	R1
8.5	3.95224	0.867701	0.0170771	0.00798237	R1
9	4.56012	0.876764	0.0202313	0.00813396	R1
9.5	4.89943	0.68865	0.0204532	0.00817649	R1
10	4.47089	0.580018	0.0214665	0.00862028	R1
10.5	6.02481	0.387302	0.0224841	0.00915438	R1
11	6.11135	0.623079	0.0233872	0.00980941	R1
11.5	5.99835	0.616793	0.0242696	0.010619	R1
12	3.27429	1.03648	0.0253103	0.0114669	R1
12.5	1.25925	0.446585	0.0263283	0.0124455	R1
13	0.881012	0.278199	0.0270059	0.0133529	R1
13.5	0.436821	0.275494	0.0278923	0.0136005	R1
14	0.1623	0.160879	0.029549	0.0138182	R1
14.5	2.91348	1.21397	0.0163313	0.00757087	R1
15	3.88761	1.07624	0.0162258	0.00753784	R1
15.5	2.98311	0.75864	0.0255047	0.00747791	R1
16	4.15222	0.662152	0.324634	0.0116499	R1
16.5	3.37072	0.341802	0.288701	0.00913332	R1
17	4.31266	0.979025	0.0345898	0.00821467	R1
17.5	4.59941	0.855916	0.0145669	0.0068669	R1
18	4.16925	1.16961	0.0144909	0.00683107	R1
18.5	5.57713	0.989217	0.0142131	0.00670013	R1
19	4.56078	0.82778	0.0147824	0.00696851	R1
19.5	4.65377	0.99048	0.0139524	0.00657724	R1
20	3.47962	0.982608	0.0140544	0.00662533	R1
20.5	1.39784	0.827104	0.0138602	0.00653377	R1
21	0.362942	0.189008	0.0156538	0.00655933	R1
21.5	5.19297	1.09202	0.0150451	0.00655813	R1
22	6.53536	0.475678	0.0154529	0.00658167	R1
22.5	5.44604	1.16586	0.0163767	0.00678771	R1
23	4.56226	1.26615	0.0159927	0.00682941	R1
23.5	6.02259	0.786991	0.0186249	0.00761348	R1
24	5.23266	0.691936	0.0166691	0.00714054	R1
24.5	5.24383	1.07951	0.0215953	0.0093157	R1
25	5.86351	0.765573	0.0171796	0.00737577	R1
25.5	5.22714	1.13152	0.024688	0.0120305	R1
26	2.26038	1.10812	0.0174236	0.00748832	R1
26.5	0.410328	0.231726	0.0286569	0.0160094	R1
27	2.44347	2.39698	0.0164004	0.00773124	R1
27.5	4.75093	0.308731	0.0165291	0.0077919	R1
28	5.548	0.981503	0.016476	0.00776686	R1
28.5	6.74794	0.417941	0.0166707	0.00784731	R1
29	5.66508	0.618907	0.0166824	0.00784658	R1
29.5	6.88366	0.737238	0.0167931	0.00789718	R1
30	7.13424	0.672008	0.0168022	0.00789676	R1
30.5	4.72368	1.14441	0.0336696	0.0209688	R1
31	1.68645	1.232	0.0169313	0.00793594	R1
31.5	0.464481	0.290029	0.016859	0.00788516	R1
32	0.661762	0.297266	0.0169096	0.00789613	R1
32.5	0.402673	0.0963382	0.01678	0.00785297	R1
33	0.156776	0.270901	0.0228931	0.00774197	R1
33.5	3.51333	1.60771	0.0245278	0.0110047	R1
34	6.23085	1.33244	0.0429293	0.0313189	R1
34.5	5.11453	1.16232	0.0401876	0.0274247	R1
35	5.14726	1.31971	0.0258613	0.0111344	R1
35.5	3.83891	1.21399	0.0214827	0.00801992	R1
36	4.53906	0.719946	0.0170593	0.00774165	R1
36.5	5.45173	1.14759	0.0175569	0.00753338	R1
37	4.75055	0.919182	0.0178336	0.00747772	R1
37.5	1.96729	1.19837	0.0189362	0.00769821	R1
38	0.423613	0.275866	0.0180147	0.00755206	R1
38.5	1.06266	1.23455	0.0174691	0.00734769	R1
39	5.64382	2.02499	0.0152242	0.00717677	R1
39.5	5.65162	0.769713	0.0167693	0.00704786	R1
40	2.50075	1.74163	0.854577	0.019601	R1
40.5	0.471639	0.568282	0.999852	0.00564135	R1
41	0.714553	0.792742	0.344592	0.0624985	R1
41.5	6.6324	1.06069	0.0193384	0.00763193	R1
42	5.52285	0.578219	0.0140347	0.00661444	R1
42.5	2.65243	1.20754	0.0189804	0.00835022	R1
43	1.20794	1.02691	0.0263124	0.015467	R1
43.5	0.967223	0.434247	0.0166396	0.00684254	R1
44	0.479632	0.176275	0.0170984	0.00713408	R1
44.5	0.48291	0.443712	0.0149433	0.00704436	R1
45	0.560381	0.779051	0.0224378	0.011532	R1
45.5	3.74477	1.32787	0.0260762	0.0154123	R1
46	5.5138	1.11562	0.0316376	0.0216026	R1
46.5	6.16179	1.13967	0.0379396	0.028837	R1
47	6.09391	0.493849	0.0404362	0.0313358	R1
47.5	6.7999	0.247079	0.0445616	0.0359808	R1
48	5.92079	1.17661	0.0351816	0.0241178	R1
48.5	6.95667	0.813469	0.0371922	0.0266055	R1
49	5.96759	0.61666	0.0410791	0.0311203	R1
49.5	3.0888	0.825729	0.0418604	0.0318764	R1
50	0.561996	0.313956	0.0166238	0.00736811	R1
50.5	0.625115	1.08223	0.0188158	0.00782743	R1
51	5.6466	0.986656	0.0272433	0.0144378	R1
51.5	6.19704	0.810682	0.0336344	0.0215936	R1
52	5.90335	0.600659	0.0378031	0.0264166	R1
52.5	5.13294	1.25726	0.0376142	0.0262086	R1
53	6.02773	0.461163	0.0441122	0.034029	R1
53.5	3.79127	0.911698	0.0522376	0.0438672	R1
54	1.82146	0.805302	0.0533067	0.0452326	R1
54.5	0.490285	0.30088	0.0362844	0.0245647	R1
55	0.762447	0.41503	0.0239071	0.00833616	R1
0	0.395573	0.196818	0.0180529	0.0079348	R2
0.5	1.9531	1.0292	0.0170751	0.00799994	R2
1	2.83662	0.560792	0.0171496	0.00795522	R2
1.5	3.61158	0.417725	0.0173591	0.00783386	R2
2	5.00269	0.8481	0.041304	0.0252315	R2
2.5	5.43667	0.313034	0.0302551	0.0149791	R2
3	6.10623	0.303029	0.0180464	0.00742253	R2
3.5	4.82358	0.416023	0.0180684	0.00743352	R2
4	3.27787	0.491438	0.0179402	0.00744359	R2
4.5	2.20273	0.479018	0.0291027	0.0168281	R2
5	0.712362	0.420436	0.0263956	0.0146131	R2
5.5	0.385626	0.0794127	0.0212236	0.00997775	R2
6	0.275209	0.0694287	0.029096	0.0188451	R2
6.5	0.203124	0.0527329	0.0387818	0.0310337	R2
7	0.091722	0.0527813	0.0674491	0.0666855	R2
7.5	0.104985	0.0371022	0.0235658	0.0130449	R2
8	1.10753	1.52012	0.0186931	0.00797733	R2
8.5	4.02729	0.55603	0.0170771	0.00798237	R2
9	4.42543	0.480686	0.0202313	0.00813396	R2
9.5	5.93132	0.398242	0.0204532	0.00817649	R2
10	5.81478	0.501863	0.0214665	0.00862028	R2
10.5	5.85373	0.437037	0.0224841	0.00915438	R2
11	5.39892	0.250683	0.0233872	0.00980941	R2
11.5	4.6722	0.578388	0.0242696	0.010619	R2
12	2.3151	0.832135	0.0253103	0.0114669	R2
12.5	0.888004	0.145272	0.0263283	0.0124455	R2
13	0.423143	0.13656	0.0270059	0.0133529	R2
13.5	0.0144037	0.0024951	0.0278923	0.0136005	R2
14	0.0712992	0.225353	0.029549	0.0138182	R2
14.5	4.47367	1.26961	0.0163313	0.00757087	R2
15	5.4866	0.440644	0.0162258	0.00753784	R2
15.5	3.6999	0.571328	0.0255047	0.00747791	R2
16	4.26101	0.427863	0.324634	0.0116499	R2
16.5	1.9045	0.768846	0.288701	0.00913332	R2
17	1.98646	1.70735	0.0345898	0.00821467	R2
17.5	4.01311	0.721757	0.0145669	0.0068669	R2
18	3.81331	1.16209	0.0144909	0.00683107	R2
18.5	3.97023	0.514324	0.0142131	0.00670013	R2
19	2.23278	0.248866	0.0147824	0.00696851	R2
19.5	1.29608	0.350614	0.0139524	0.00657724	R2
20	0.973662	0.0680662	0.0140544	0.00662533	R2
20.5	0.785017	0.0737656	0.0138602	0.00653377	R2
21	0.450556	0.275321	0.0156538	0.00655933	R2
21.5	1.27799	1.39832	0.0150451	0.00655813	R2
22	3.3724	0.862136	0.0154529	0.00658167	R2
22.5	5.24818	0.932674	0.0163767	0.00678771	R2
23	5.33121	0.723598	0.0159927	0.00682941	R2
23.5	5.31932	0.59995	0.0186249	0.00761348	R2
24	5.55757	0.357874	0.0166691	0.00714054	R2
24.5	5.69623	0.151325	0.0215953	0.0093157	R2
25	4.58589	0.586408	0.0171796	0.00737577	R2
25.5	1.87642	0.840423	0.024688	0.0120305	R2
26	0.667517	0.174083	0.0174236	0.00748832	R2
26.5	0.278838	0.088753	0.0286569	0.0160094	R2
27	0.680315	0.977588	0.0164004	0.00773124	R2
27.5	2.82271	0.688749	0.0165291	0.0077919	R2
28	4.55312	1.32271	0.016476	0.00776686	R2
28.5	5.22649	0.305206	0.0166707	0.00784731	R2
29	5.13007	0.589537	0.0166824	0.00784658	R2
29.5	5.34333	0.453234	0.0167931	0.00789718	R2
30	5.23175	0.285689	0.0168022	0.00789676	R2
30.5	3.92797	0.65893	0.0336696	0.0209688	R2
31	1.25656	0.494711	0.0169313	0.00793594	R2
31.5	0.320053	0.202697	0.016859	0.00788516	R2
32	0.180643	0.0503146	0.0169096	0.00789613	R2
32.5	0.0607564	0.0506116	0.01678	0.00785297	R2
33	0.335976	1.91396	0.0228931	0.00774197	R2
33.5	4.77814	0.625961	0.0245278	0.0110047	R2
34	5.60974	0.582411	0.0429293	0.0313189	R2
34.5	6.26825	0.27655	0.0401876	0.0274247	R2
35	6.17389	0.44458	0.0258613	0.0111344	R2
35.5	6.04637	0.403886	0.0214827	0.00801992	R2
36	5.31085	0.75782	0.0170593	0.00774165	R2
36.5	2.36519	1.00289	0.0175569	0.00753338	R2
37	0.596788	0.138038	0.0178336	0.00747772	R2
37.5	0.241875	0.0618499	0.0189362	0.00769821	R2
38	0.056535	0.0509599	0.0180147	0.00755206	R2
38.5	3.05234	1.349	0.0174691	0.00734769	R2
39	5.41661	1.33118	0.0152242	0.00717677	R2
39.5	5.84304	0.584445	0.0167693	0.00704786	R2
40	2.4632	1.59591	0.854577	0.019601	R2
40.5	0.258055	0.124266	0.999852	0.00564135	R2
41	0.424567	0.55592	0.344592	0.0624985	R2
41.5	5.77397	1.00356	0.0193384	0.00763193	R2
42	5.16684	0.492074	0.0140347	0.00661444	R2
42.5	2.98861	0.721301	0.0189804	0.00835022	R2
43	1.56026	0.412267	0.0263124	0.015467	R2
43.5	1.86279	0.109537	0.0166396	0.00684254	R2
44	1.01681	0.333458	0.0170984	0.00713408	R2
44.5	0.347371	0.178715	0.0149433	0.00704436	R2
45	1.65593	1.28356	0.0224378	0.011532	R2
45.5	3.95721	0.909407	0.0260762	0.0154123	R2
46	5.19609	0.405165	0.0316376	0.0216026	R2
46.5	5.43229	0.253128	0.0379396	0.028837	R2
47	5.57444	0.33374	0.0404362	0.0313358	R2
47.5	5.75781	0.384102	0.0445616	0.0359808	R2
48	5.06292	0.460467	0.0351816	0.0241178	R2
48.5	2.71821	0.824987	0.0371922	0.0266055	R2
49	0.828767	0.239778	0.0410791	0.0311203	R2
49.5	0.22816	0.0900931	0.0418604	0.0318764	R2
50	0.0832073	0.0318944	0.0166238	0.00736811	R2
50.5	0.209262	0.620897	0.0188158	0.00782743	R2
51	5.31063	0.747408	0.0272433	0.0144378	R2
51.5	5.83384	0.57572	0.0336344	0.0215936	R2
52	6.568	0.293039	0.0378031	0.0264166	R2
52.5	6.23059	0.237293	0.0376142	0.0262086	R2
53	5.71927	0.284532	0.0441122	0.034029	R2
53.5	4.04415	0.730849	0.0522376	0.0438672	R2
54	1.58981	0.595808	0.0533067	0.0452326	R2
54.5	0.488507	0.208174	0.0362844	0.0245647	R2
55	0.133079	0.0934665	0.0239071	0.00833616	R2
0	0.24505	0.167046	0.0180529	0.0079348	R3
0.5	0.617675	0.379998	0.0170751	0.00799994	R3
1	2.00509	0.523802	0.0171496	0.00795522	R3
1.5	2.81186	0.261118	0.0173591	0.00783386	R3
2	2.1512	0.525663	0.041304	0.0252315	R3
2.5	3.04464	0.824898	0.0302551	0.0149791	R3
3	5.13354	0.167241	0.0180464	0.00742253	R3
3.5	4.6833	0.354482	0.0180684	0.00743352	R3
4	3.31875	0.438313	0.0179402	0.00744359	R3
4.5	3.75058	0.549413	0.0291027	0.0168281	R3
5	3.99092	0.664903	0.0263956	0.0146131	R3
5.5	4.39984	0.325713	0.0212236	0.00997775	R3
6	3.80201	0.427358	0.029096	0.0188451	R3
6.5	1.84863	0.913271	0.0387818	0.0310337	R3
7	0.381232	0.121348	0.0674491	0.0666855	R3
7.5	0.215363	0.104304	0.0235658	0.0130449	R3
8	0.0194967	0.0729498	0.0186931	0.00797733	R3
8.5	1.05719	0.587951	0.0170771	0.00798237	R3
9	2.72017	0.69568	0.0202313	0.00813396	R3
9.5	3.01208	0.449726	0.0204532	0.00817649	R3
10	3.20394	0.47757	0.0214665	0.00862028	R3
10.5	3.2116	0.521395	0.0224841	0.00915438	R3
11	3.02832	0.468118	0.0233872	0.00980941	R3
11.5	3.15392	0.374229	0.0242696	0.010619	R3
12	3.70075	0.186299	0.0253103	0.0114669	R3
12.5	3.5466	0.239017	0.0263283	0.0124455	R3
13	3.51385	0.251529	0.0270059	0.0133529	R3
13.5	1.63759	0.764157	0.0278923	0.0136005	R3
14	0.242413	0.340683	0.029549	0.0138182	R3
14.5	1.25403	1.19235	0.0163313	0.00757087	R3
15	4.09333	0.703005	0.0162258	0.00753784	R3
15.5	3.90601	0.502879	0.0255047	0.00747791	R3
16	3.28347	0.320767	0.324634	0.0116499	R3
16.5	1.95186	0.372251	0.288701	0.00913332	R3
17	1.86199	1.28569	0.0345898	0.00821467	R3
17.5	4.30121	0.505371	0.0145669	0.0068669	R3
18	3.04293	1.25451	0.0144909	0.00683107	R3
18.5	4.71792	0.727453	0.0142131	0.00670013	R3
19	5.26005	0.496781	0.0147824	0.00696851	R3
19.5	4.72207	0.625867	0.0139524	0.00657724	R3
20	1.61892	0.823126	0.0140544	0.00662533	R3
20.5	0.389411	0.138407	0.0138602	0.00653377	R3
21	0.114409	0.0761175	0.0156538	0.00655933	R3
21.5	0.715295	0.972617	0.0150451	0.00655813	R3
22	3.36776	0.533465	0.0154529	0.00658167	R3
22.5	3.6951	0.459398	0.0163767	0.00678771	R3
23	3.1266	0.353027	0.0159927	0.00682941	R3
23.5	2.99788	0.406115	0.0186249	0.00761348	R3
24	3.53465	0.301898	0.0166691	0.00714054	R3
24.5	3.71527	0.200948	0.0215953	0.0093157	R3
25	3.67526	0.341083	0.0171796	0.00737577	R3
25.5	3.57493	0.182248	0.024688	0.0120305	R3
26	2.9688	0.270993	0.0174236	0.00748832	R3
26.5	1.79328	0.189077	0.0286569	0.0160094	R3
27	0	0	0.0164004	0.00773124	R3
27.5	1.78403	1.16222	0.0165291	0.0077919	R3
28	5.548	0.365964	0.016476	0.00776686	R3
28.5	6.74794	0.302795	0.0166707	0.00784731	R3
29	5.66508	0.335826	0.0166824	0.00784658	R3
29.5	6.88366	0.214148	0.0167931	0.00789718	R3
30	7.13424	0.151648	0.0168022	0.00789676	R3
30.5	4.72368	0.239204	0.0336696	0.0209688	R3
31	1.68645	0.10461	0.0169313	0.00793594	R3
31.5	0.464481	0.972873	0.016859	0.00788516	R3
32	0.661762	0.646176	0.0169096	0.00789613	R3
32.5	0.402673	0.226597	0.01678	0.00785297	R3
33	0.17793	0.217837	0.0228931	0.00774197	R3
33.5	2.78871	0.682685	0.0245278	0.0110047	R3
34	3.33925	0.560546	0.0429293	0.0313189	R3
34.5	3.74682	0.543648	0.0401876	0.0274247	R3
35	4.58543	0.672629	0.0258613	0.0111344	R3
35.5	4.89976	0.515162	0.0214827	0.00801992	R3
36	5.54734	0.601769	0.0170593	0.00774165	R3
36.5	5.76663	0.137252	0.0175569	0.00753338	R3
37	4.68821	0.680426	0.0178336	0.00747772	R3
37.5	1.91422	0.82347	0.0189362	0.00769821	R3
38	0.493471	0.182171	0.0180147	0.00755206	R3
38.5	0.90453	0.627913	0.0174691	0.00734769	R3
39	4.02721	1.10106	0.0152242	0.00717677	R3
39.5	5.35352	0.098187	0.0167693	0.00704786	R3
40	2.87701	1.64227	0.854577	0.019601	R3
40.5	0.703681	0.236644	0.999852	0.00564135	R3
41	0.241082	0.162935	0.344592	0.0624985	R3
41.5	3.61771	1.55834	0.0193384	0.00763193	R3
42	5.91511	0.306685	0.0140347	0.00661444	R3
42.5	3.95681	1.06719	0.0189804	0.00835022	R3
43	1.15645	0.27028	0.0263124	0.015467	R3
43.5	0.689409	0.280005	0.0166396	0.00684254	R3
44	0.403819	0.0571406	0.0170984	0.00713408	R3
44.5	0.5256	0.187465	0.0149433	0.00704436	R3
45	0.450953	0.414641	0.0224378	0.011532	R3
45.5	1.88705	0.415102	0.0260762	0.0154123	R3
46	3.56929	0.252715	0.0316376	0.0216026	R3
46.5	3.93224	0.139005	0.0379396	0.028837	R3
47	4.2064	0.366258	0.0404362	0.0313358	R3
47.5	4.23955	0.419697	0.0445616	0.0359808	R3
48	4.42453	0.165984	0.0351816	0.0241178	R3
48.5	4.50046	0.201451	0.0371922	0.0266055	R3
49	4.20481	0.177935	0.0410791	0.0311203	R3
49.5	3.10002	0.529569	0.0418604	0.0318764	R3
50	1.30571	0.320049	0.0166238	0.00736811	R3
50.5	0.125157	0.257713	0.0188158	0.00782743	R3
51	2.88963	1.41565	0.0272433	0.0144378	R3
51.5	4.59062	0.221477	0.0336344	0.0215936	R3
52	5.05443	0.238316	0.0378031	0.0264166	R3
52.5	5.09139	0.297337	0.0376142	0.0262086	R3
53	5.40405	0.653029	0.0441122	0.034029	R3
53.5	5.01561	0.174011	0.0522376	0.0438672	R3
54	4.08924	0.467759	0.0533067	0.0452326	R3
54.5	1.992	0.600242	0.0362844	0.0245647	R3
55	0.633647	0.422496	0.0239071	0.00833616	R3

## Sheet: Cycles_EX2
Time	Ammonia	Am_Stdev	Oxygen	Ox_Stdev	Reactor
0	0.300363	0.0777352	0.0129967	0.0183801	R1
0.5	1.92085	1.2512	0.0114582	0.0162044	R1
1	1.56041	0.744596	0.0109573	0.015496	R1
1.5	2.64771	1.03258	0.0106398	0.0150469	R1
2	2.53871	0.772975	0.0104433	0.0147691	R1
2.5	3.55298	1.12695	0.0105976	0.0149872	R1
3	4.00706	0.874636	0.0107578	0.0152138	R1
3.5	4.16561	0.744737	0.0109731	0.0155183	R1
4	4.43809	0.734422	0.0115642	0.0163543	R1
4.5	4.39409	0.850703	0.0116638	0.0164951	R1
5	3.91062	0.702886	0.0121858	0.0172333	R1
5.5	4.17313	0.721313	0.012352	0.0174684	R1
6	4.19642	0.523616	0.0125767	0.0177861	R1
6.5	3.32769	0.692956	0.0127767	0.0180689	R1
7	2.32752	0.829031	0.0128469	0.0181682	R1
7.5	1.08755	0.395782	0.01256	0.0177625	R1
8	0.346302	0.447028	0.013596	0.0192276	R1
8.5	2.83553	1.30718	0.0132442	0.0187302	R1
9	3.75208	0.678851	0.0131482	0.0185944	R1
9.5	3.81817	0.732314	0.0134076	0.0189611	R1
10	4.1681	0.91625	0.013464	0.019041	R1
10.5	3.85321	0.835875	0.013744	0.019437	R1
11	4.20055	0.732343	0.0140396	0.0198549	R1
11.5	4.48038	0.841534	0.0141336	0.0199879	R1
12	3.50804	0.783484	0.0141982	0.0200793	R1
12.5	2.03417	0.756254	0.0144291	0.0203983	R1
13	0.551521	0.254245	0.0147802	0.0198396	R1
13.5	0.917353	0.275363	0.0141276	0.0199794	R1
14	0.454614	0.194572	0.0144767	0.0204731	R1
14.5	0.542207	0.175816	0.0145384	0.0205605	R1
15	0.773853	0.534704	0.015212	0.021513	R1
15.5	2.76016	1.05156	0.0159189	0.0225127	R1
16	2.72006	1.19376	0.0156571	0.0219636	R1
16.5	4.09391	0.822926	0.0155024	0.0219238	R1
17	3.33098	0.714228	0.0169607	0.0206973	R1
17.5	3.77604	0.788933	0.015368	0.0217336	R1
18	3.66083	0.425899	0.0160287	0.0212215	R1
18.5	3.7041	0.718509	0.111283	0.0184695	R1
19	2.54345	0.634056	0.297548	0.00794395	R1
19.5	2.56781	0.9608	0.292862	0.00558811	R1
20	2.74063	0.393691	0.0449129	0.0267151	R1
20.5	3.32651	1.25771	0.0148564	0.0210102	R1
21	2.88391	0.713078	0.0144113	0.0203807	R1
21.5	2.60082	0.459684	0.0134162	0.0189734	R1
22	3.30187	0.82891	0.0134616	0.0190375	R1
22.5	3.10385	0.409173	0.01277	0.0180595	R1
23	2.93924	0.611063	0.0128804	0.0182157	R1
23.5	1.28218	0.27523	0.012764	0.018051	R1
24	0.493536	0.113441	0.0124913	0.0176654	R1
24.5	0.28037	0.104449	0.0124038	0.0175416	R1
25	0.34405	0.156875	0.0126307	0.0178625	R1
25.5	0.156596	0.111782	0.0356856	0.022218	R1
26	2.29369	1.07852	0.0138331	0.019563	R1
26.5	1.68457	0.572837	0.0139989	0.0194281	R1
27	2.13997	0.998482	0.0146633	0.0192469	R1
27.5	2.73295	0.661841	0.014022	0.0198301	R1
28	3.23631	0.748484	0.0140669	0.0198936	R1
28.5	3.81239	0.908892	0.0141571	0.0200212	R1
29	2.87634	0.755679	0.0144409	0.0204225	R1
29.5	3.28442	0.497169	0.0145093	0.0205193	R1
30	3.21066	0.677352	0.01461	0.0206617	R1
30.5	2.80739	0.903579	0.014978	0.0211821	R1
31	2.95766	0.841556	0.0150813	0.0213282	R1
31.5	3.11254	0.52401	0.015242	0.0215554	R1
32	3.02757	0.677058	0.0151124	0.0213722	R1
32.5	2.85577	0.55682	0.0154969	0.0219159	R1
33	2.06415	0.397244	0.0152258	0.0215325	R1
33.5	1.3089	0.603899	0.0148927	0.0210614	R1
34	0.887534	0.543318	0.014744	0.0208512	R1
34.5	0.654418	0.24973	0.0145291	0.0205473	R1
35	0.598699	0.299873	0.0157718	0.0223047	R1
35.5	0.346566	0.272038	0.0161389	0.0228238	R1
36	1.23255	1.36036	0.0159689	0.0225834	R1
36.5	3.82283	0.740025	0.016042	0.0226868	R1
37	2.75477	0.541326	0.0160647	0.0227189	R1
37.5	3.81521	0.606224	0.0160489	0.0226966	R1
38	3.59131	0.740172	0.0160131	0.022646	R1
38.5	3.20457	0.777383	0.0161809	0.0228832	R1
39	3.31267	0.962322	0.0159991	0.0226262	R1
39.5	3.44439	0.646878	0.0161224	0.0228006	R1
40	2.57087	0.519101	0.0159216	0.0225165	R1
40.5	2.30052	0.453549	0.0156296	0.0221035	R1
41	2.10305	0.352075	0.0151842	0.0214737	R1
41.5	0.760007	0.252034	0.015304	0.0216431	R1
42	0.781949	0.257564	0.0151964	0.021491	R1
42.5	0.442128	0.272079	0.015234	0.0215441	R1
43	0.047242	0.130912	0.0173636	0.0227462	R1
43.5	2.60631	1.07943	0.0163018	0.0224937	R1
44	3.2747	0.651626	0.0276071	0.0203298	R1
44.5	3.05378	0.930859	0.0342171	0.024354	R1
45	3.7433	0.513455	0.0162233	0.0222329	R1
45.5	4.06052	1.11069	0.0164242	0.0232274	R1
46	3.29742	1.73289	0.792477	0.0117846	R1
46.5	1.19954	0.117834	0.9846	0.0151106	R1
47	1.39888	0.387046	0.42459	0.0331451	R1
47.5	1.98432	0.522677	0.0163902	0.0229806	R1
48	1.82167	1.5282	0.018398	0.021034	R1
48.5	3.28564	0.998506	0.0180407	0.0208507	R1
49	2.23498	0.500572	0.0207718	0.0188662	R1
49.5	2.50117	0.743367	0.0158053	0.0209276	R1
50	3.04747	0.768392	0.0161644	0.0206377	R1
50.5	3.44876	0.670188	0.0241373	0.0187146	R1
51	3.34518	0.641022	0.0159687	0.02118	R1
51.5	2.85828	0.567798	0.0208387	0.0188566	R1
52	2.5559	0.551813	0.0211862	0.0189902	R1
52.5	2.51309	0.535296	0.0214791	0.0188922	R1
53	2.07316	0.411564	0.0150442	0.0212757	R1
53.5	1.34922	0.396701	0.0155409	0.0209334	R1
54	1.17491	0.535136	0.015102	0.0213428	R1
54.5	0.522297	0.187798	0.0184098	0.0197995	R1
55	0.856674	0.266526	0.01802	0.0198392	R1
55.5	0.4087	0.110049	0.0154709	0.0214024	R1
56	0.616788	0.291057	0.0165313	0.0210423	R1
56.5	0.72172	0.387011	0.0177827	0.0202733	R1
57	0.32359	0.179331	0.0236378	0.0191209	R1
57.5	0.170869	0.0709623	0.0295751	0.0209705	R1
58	0.189711	0.0949489	0.0168416	0.0209799	R1
58.5	0.149868	0.182611	0.0172093	0.0243353	R1
59	0.748817	1.07742	0.0180338	0.0222715	R1
59.5	2.30721	0.691121	0.023154	0.0201721	R1
60	2.11958	0.91681	0.0308751	0.0219233	R1
60.5	2.97978	0.694468	0.0334838	0.0237088	R1
61	2.70644	0.414879	0.0404973	0.0302039	R1
61.5	3.00366	0.41737	0.0512711	0.0429304	R1
62	2.84377	0.760254	0.0549344	0.0476026	R1
62.5	3.45162	0.799608	0.0525691	0.0445536	R1
63	3.63488	0.748765	0.0425022	0.0323716	R1
63.5	2.92116	0.561614	0.0263202	0.0202024	R1
64	2.6379	0.424547	0.0361251	0.0258936	R1
64.5	2.69898	0.568857	0.0443649	0.0344567	R1
65	2.07845	0.747424	0.0242736	0.0199305	R1
65.5	2.55495	0.428105	0.0159051	0.0224932	R1
66	1.7734	0.628857	0.0157771	0.0223122	R1
66.5	1.90095	0.649856	0.015672	0.0221636	R1
67	0.394435	0.588672	0.0555313	0.0358181	R1
67.5	1.48681	0.673996	0.0162349	0.0229596	R1
68	1.12254	0.745078	0.0163647	0.0231431	R1
68.5	1.2948	0.454654	0.0158671	0.0224395	R1
69	2.71566	1.01017	0.0155129	0.0219385	R1
69.5	4.54241	0.435999	0.0157231	0.0222358	R1
70	3.76849	0.751069	0.0147345	0.0335806	R1
70.5	2.67655	0.480327	0.0114035	0.122644	R1
71	2.17229	0.749989	0.0119183	0.122937	R1
71.5	3.8809	0.707044	0.011027	0.0177698	R1
72	4.0757	1.09844	0.0124835	0.0235181	R1
72.5	3.49455	1.04214	0.0159002	0.0224863	R1
73	3.82079	1.15432	0.0175227	0.0225932	R1
73.5	1.42922	0.642113	0.0324033	0.0302095	R1
74	0.918668	0.511331	0.0320138	0.0292759	R1
0	0.761706	0.399625	0.0129967	0.0183801	R2
0.5	1.88255	0.564282	0.0114582	0.0162044	R2
1	3.41431	0.440735	0.0109573	0.015496	R2
1.5	4.11269	0.318783	0.0106398	0.0150469	R2
2	4.40234	0.660052	0.0104433	0.0147691	R2
2.5	3.93071	0.42493	0.0105976	0.0149872	R2
3	4.03483	0.238542	0.0107578	0.0152138	R2
3.5	3.9275	0.276739	0.0109731	0.0155183	R2
4	4.55411	0.538566	0.0115642	0.0163543	R2
4.5	3.98144	0.406402	0.0116638	0.0164951	R2
5	3.88853	0.193659	0.0121858	0.0172333	R2
5.5	3.23564	0.300526	0.012352	0.0174684	R2
6	2.08517	0.391741	0.0125767	0.0177861	R2
6.5	1.08814	0.238498	0.0127767	0.0180689	R2
7	0.751857	0.245467	0.0128469	0.0181682	R2
7.5	1.33866	0.0592985	0.01256	0.0177625	R2
8	0.19372	0.182222	0.013596	0.0192276	R2
8.5	1.3933	0.419576	0.0132442	0.0187302	R2
9	3.43997	0.397179	0.0131482	0.0185944	R2
9.5	3.36602	0.468517	0.0134076	0.0189611	R2
10	3.20884	0.428896	0.013464	0.019041	R2
10.5	3.24781	0.220979	0.013744	0.019437	R2
11	3.84304	0.368567	0.0140396	0.0198549	R2
11.5	3.64615	0.234947	0.0141336	0.0199879	R2
12	3.7851	0.107921	0.0141982	0.0200793	R2
12.5	3.77689	0.100943	0.0144291	0.0203983	R2
13	3.34212	0.184004	0.0147802	0.0198396	R2
13.5	2.70179	0.23903	0.0141276	0.0199794	R2
14	1.88448	0.227322	0.0144767	0.0204731	R2
14.5	0.991145	0.265394	0.0145384	0.0205605	R2
15	0.726799	0.234839	0.015212	0.021513	R2
15.5	2.11734	0.897573	0.0159189	0.0225127	R2
16	2.90907	0.50702	0.0156571	0.0219636	R2
16.5	3.24538	0.321568	0.0155024	0.0219238	R2
17	3.55667	0.200399	0.0169607	0.0206973	R2
17.5	3.26127	0.171256	0.015368	0.0217336	R2
18	3.49492	0.333574	0.0160287	0.0212215	R2
18.5	3.4376	0.149421	0.111283	0.0184695	R2
19	2.95365	0.195795	0.297548	0.00794395	R2
19.5	2.7525	0.143931	0.292862	0.00558811	R2
20	3.38451	0.362496	0.0449129	0.0267151	R2
20.5	3.63455	0.225563	0.0148564	0.0210102	R2
21	3.00736	0.146238	0.0144113	0.0203807	R2
21.5	2.78509	0.170145	0.0134162	0.0189734	R2
22	2.46142	0.38996	0.0134616	0.0190375	R2
22.5	1.11899	0.425078	0.01277	0.0180595	R2
23	0.477848	0.103704	0.0128804	0.0182157	R2
23.5	0.923733	0.162829	0.012764	0.018051	R2
24	1.05931	0.136148	0.0124913	0.0176654	R2
24.5	0.64684	0.126027	0.0124038	0.0175416	R2
25	0.394705	0.0807597	0.0126307	0.0178625	R2
25.5	0.270112	0.175641	0.0356856	0.022218	R2
26	0.982913	0.298206	0.0138331	0.019563	R2
26.5	2.52822	0.56421	0.0139989	0.0194281	R2
27	2.93075	0.305144	0.0146633	0.0192469	R2
27.5	3.14257	0.393536	0.014022	0.0198301	R2
28	3.14383	0.136816	0.0140669	0.0198936	R2
28.5	2.78227	0.216285	0.0141571	0.0200212	R2
29	3.05042	0.166542	0.0144409	0.0204225	R2
29.5	3.00866	0.209463	0.0145093	0.0205193	R2
30	2.8912	0.342122	0.01461	0.0206617	R2
30.5	3.2154	0.172238	0.014978	0.0211821	R2
31	3.21564	0.156826	0.0150813	0.0213282	R2
31.5	3.10601	0.0512128	0.015242	0.0215554	R2
32	2.87151	0.0990093	0.0151124	0.0213722	R2
32.5	2.21951	0.210024	0.0154969	0.0219159	R2
33	1.42682	0.255099	0.0152258	0.0215325	R2
33.5	0.781545	0.171736	0.0148927	0.0210614	R2
34	1.07861	0.158983	0.014744	0.0208512	R2
34.5	0.454549	0.163405	0.0145291	0.0205473	R2
35	0.204428	0.0778763	0.0157718	0.0223047	R2
35.5	0.840235	0.490946	0.0161389	0.0228238	R2
36	2.04773	0.291877	0.0159689	0.0225834	R2
36.5	2.50665	0.210978	0.016042	0.0226868	R2
37	2.79476	0.170128	0.0160647	0.0227189	R2
37.5	3.00977	0.187968	0.0160489	0.0226966	R2
38	2.85238	0.295123	0.0160131	0.022646	R2
38.5	3.04298	0.190458	0.0161809	0.0228832	R2
39	2.95276	0.152332	0.0159991	0.0226262	R2
39.5	2.91993	0.048199	0.0161224	0.0228006	R2
40	2.53099	0.183994	0.0159216	0.0225165	R2
40.5	2.1534	0.354937	0.0156296	0.0221035	R2
41	1.55632	0.116008	0.0151842	0.0214737	R2
41.5	1.00165	0.318969	0.015304	0.0216431	R2
42	0.991564	0.0804815	0.0151964	0.021491	R2
42.5	0.215547	0.241577	0.015234	0.0215441	R2
43	1.29267	1.40857	0.0173636	0.0227462	R2
43.5	3.39863	0.184795	0.0163018	0.0224937	R2
44	3.31882	0.182898	0.0276071	0.0203298	R2
44.5	3.03812	0.194139	0.0342171	0.024354	R2
45	3.11476	0.141005	0.0162233	0.0222329	R2
45.5	3.18535	0.136929	0.0164242	0.0232274	R2
46	2.5175	0.610786	0.792477	0.0117846	R2
46.5	1.62088	0.0986455	0.9846	0.0151106	R2
47	1.60064	0.240561	0.42459	0.0331451	R2
47.5	2.88792	0.228022	0.0163902	0.0229806	R2
48	3.00323	0.22238	0.018398	0.021034	R2
48.5	2.982	0.0543815	0.0180407	0.0208507	R2
49	2.83636	0.197503	0.0207718	0.0188662	R2
49.5	2.84068	0.209283	0.0158053	0.0209276	R2
50	2.80172	0.176618	0.0161644	0.0206377	R2
50.5	2.86318	0.115481	0.0241373	0.0187146	R2
51	2.23352	0.231294	0.0159687	0.02118	R2
51.5	1.25146	0.373783	0.0208387	0.0188566	R2
52	0.597987	0.0757384	0.0211862	0.0189902	R2
52.5	0.591874	0.151009	0.0214791	0.0188922	R2
53	0.715104	0.091718	0.0150442	0.0212757	R2
53.5	0.458003	0.0832172	0.0155409	0.0209334	R2
54	0.283264	0.0600859	0.015102	0.0213428	R2
54.5	0.221857	0.0591562	0.0184098	0.0197995	R2
55	0.184897	0.0651243	0.01802	0.0198392	R2
55.5	0.145944	0.0544125	0.0154709	0.0214024	R2
56	0.318073	0.0334906	0.0165313	0.0210423	R2
56.5	0.280555	0.0542773	0.0177827	0.0202733	R2
57	0.217779	0.0551871	0.0236378	0.0191209	R2
57.5	0.232952	0.0580008	0.0295751	0.0209705	R2
58	0.245104	0.0509347	0.0168416	0.0209799	R2
58.5	0.19553	0.114396	0.0172093	0.0243353	R2
59	1.55661	0.562088	0.0180338	0.0222715	R2
59.5	2.54372	0.145981	0.023154	0.0201721	R2
60	2.73562	0.153077	0.0308751	0.0219233	R2
60.5	2.94695	0.172894	0.0334838	0.0237088	R2
61	2.74771	0.292893	0.0404973	0.0302039	R2
61.5	2.9554	0.127899	0.0512711	0.0429304	R2
62	3.09049	0.47958	0.0549344	0.0476026	R2
62.5	2.91977	0.181044	0.0525691	0.0445536	R2
63	2.85964	0.167046	0.0425022	0.0323716	R2
63.5	2.89979	0.149348	0.0263202	0.0202024	R2
64	2.85391	0.210131	0.0361251	0.0258936	R2
64.5	2.66736	0.0552081	0.0443649	0.0344567	R2
65	2.58854	0.108209	0.0242736	0.0199305	R2
65.5	2.45924	0.0467509	0.0159051	0.0224932	R2
66	2.09773	0.183494	0.0157771	0.0223122	R2
66.5	1.65655	0.20994	0.015672	0.0221636	R2
67	0.173987	0.286207	0.0555313	0.0358181	R2
67.5	2.90425	0.53486	0.0162349	0.0229596	R2
68	2.48125	0.414996	0.0163647	0.0231431	R2
68.5	2.68069	0.217373	0.0158671	0.0224395	R2
69	2.59898	0.0733969	0.0155129	0.0219385	R2
69.5	3.05316	0.177072	0.0157231	0.0222358	R2
70	2.73951	0.138639	0.0147345	0.0335806	R2
70.5	2.34665	0.0763863	0.0114035	0.122644	R2
71	2.25821	0.0367134	0.0119183	0.122937	R2
71.5	2.64727	0.311357	0.011027	0.0177698	R2
72	2.96649	0.189903	0.0124835	0.0235181	R2
72.5	2.6742	0.238983	0.0159002	0.0224863	R2
73	2.87417	0.337478	0.0175227	0.0225932	R2
73.5	0.993103	0.48697	0.0324033	0.0302095	R2
74	0.230834	0.144159	0.0320138	0.0292759	R2
0	0.0731074	0.0525397	0.0129967	0.0183801	R3
0.5	0.515294	0.300811	0.0114582	0.0162044	R3
1	2.01649	0.482731	0.0109573	0.015496	R3
1.5	2.49689	0.307462	0.0106398	0.0150469	R3
2	3.05861	0.227496	0.0104433	0.0147691	R3
2.5	3.18978	0.108892	0.0105976	0.0149872	R3
3	3.46314	0.242159	0.0107578	0.0152138	R3
3.5	3.55432	0.308499	0.0109731	0.0155183	R3
4	3.74505	0.159423	0.0115642	0.0163543	R3
4.5	3.68993	0.157854	0.0116638	0.0164951	R3
5	3.30498	0.242573	0.0121858	0.0172333	R3
5.5	1.62979	0.577186	0.012352	0.0174684	R3
6	0.637847	0.137729	0.0125767	0.0177861	R3
6.5	0.461492	0.087437	0.0127767	0.0180689	R3
7	0.750625	0.0981073	0.0128469	0.0181682	R3
7.5	0.674376	0.116105	0.01256	0.0177625	R3
8	0.042188	0.0370182	0.013596	0.0192276	R3
8.5	0.133219	0.0520336	0.0132442	0.0187302	R3
9	2.32766	0.429727	0.0131482	0.0185944	R3
9.5	3.02738	0.517645	0.0134076	0.0189611	R3
10	3.20212	0.204173	0.013464	0.019041	R3
10.5	3.0554	0.14174	0.013744	0.019437	R3
11	3.19007	0.318836	0.0140396	0.0198549	R3
11.5	3.31946	0.201615	0.0141336	0.0199879	R3
12	3.31944	0.123739	0.0141982	0.0200793	R3
12.5	2.90333	0.065502	0.0144291	0.0203983	R3
13	2.23929	0.319729	0.0147802	0.0198396	R3
13.5	0.881354	0.269773	0.0141276	0.0199794	R3
14	0.535521	0.0633824	0.0144767	0.0204731	R3
14.5	0.330035	0.0720959	0.0145384	0.0205605	R3
15	0.222555	0.0669558	0.015212	0.021513	R3
15.5	0.058596	0.0149745	0.0159189	0.0225127	R3
16	0.366651	0.310394	0.0156571	0.0219636	R3
16.5	1.71458	0.283949	0.0155024	0.0219238	R3
17	1.95858	0.195063	0.0169607	0.0206973	R3
17.5	2.10696	0.235317	0.015368	0.0217336	R3
18	2.36096	0.131741	0.0160287	0.0212215	R3
18.5	2.13977	0.197683	0.111283	0.0184695	R3
19	1.54069	0.203677	0.297548	0.00794395	R3
19.5	1.27264	0.116197	0.292862	0.00558811	R3
20	1.94406	0.737565	0.0449129	0.0267151	R3
20.5	2.43484	0.2276	0.0148564	0.0210102	R3
21	2.89807	0.12384	0.0144113	0.0203807	R3
21.5	2.75359	0.282661	0.0134162	0.0189734	R3
22	2.82702	0.325062	0.0134616	0.0190375	R3
22.5	3.08056	0.12142	0.01277	0.0180595	R3
23	2.93918	0.0468659	0.0128804	0.0182157	R3
23.5	2.97861	0.102712	0.012764	0.018051	R3
24	2.73222	0.112504	0.0124913	0.0176654	R3
24.5	1.8157	0.395498	0.0124038	0.0175416	R3
25	0.532396	0.23501	0.0126307	0.0178625	R3
25.5	0.116133	0.11604	0.0356856	0.022218	R3
26	0.10512	0.0283856	0.0138331	0.019563	R3
26.5	0.534989	0.259924	0.0139989	0.0194281	R3
27	1.34337	0.326737	0.0146633	0.0192469	R3
27.5	1.97721	0.229414	0.014022	0.0198301	R3
28	1.8731	0.284718	0.0140669	0.0198936	R3
28.5	2.35618	0.277539	0.0141571	0.0200212	R3
29	2.63122	0.161255	0.0144409	0.0204225	R3
29.5	2.58571	0.209462	0.0145093	0.0205193	R3
30	2.65252	0.143507	0.01461	0.0206617	R3
30.5	2.66422	0.291039	0.014978	0.0211821	R3
31	2.60668	0.254874	0.0150813	0.0213282	R3
31.5	2.76708	0.117802	0.015242	0.0215554	R3
32	2.64969	0.0939886	0.0151124	0.0213722	R3
32.5	2.63965	0.0898501	0.0154969	0.0219159	R3
33	2.72797	0.188499	0.0152258	0.0215325	R3
33.5	2.59205	0.154917	0.0148927	0.0210614	R3
34	1.84469	0.340008	0.014744	0.0208512	R3
34.5	0.708941	0.274664	0.0145291	0.0205473	R3
35	0.212345	0.0502419	0.0157718	0.0223047	R3
35.5	0.13336	0.0373408	0.0161389	0.0228238	R3
36	0.086	0.0017282	0.0159689	0.0225834	R3
36.5	0.945663	0.827467	0.016042	0.0226868	R3
37	2.50405	0.278878	0.0160647	0.0227189	R3
37.5	2.68644	0.211109	0.0160489	0.0226966	R3
38	2.6513	0.341247	0.0160131	0.022646	R3
38.5	2.01689	0.141185	0.0161809	0.0228832	R3
39	2.08092	0.204532	0.0159991	0.0226262	R3
39.5	2.11759	0.302831	0.0161224	0.0228006	R3
40	2.05181	0.263965	0.0159216	0.0225165	R3
40.5	1.99573	0.0596307	0.0156296	0.0221035	R3
41	2.05912	0.0912779	0.0151842	0.0214737	R3
41.5	1.89023	0.104999	0.015304	0.0216431	R3
42	2.02418	0.0552141	0.0151964	0.021491	R3
42.5	1.4516	0.355916	0.015234	0.0215441	R3
43	0.10116	0.251619	0.0173636	0.0227462	R3
43.5	0.0213418	0.0365098	0.0163018	0.0224937	R3
44	0.416872	0.120468	0.0276071	0.0203298	R3
44.5	0.820713	0.328088	0.0342171	0.024354	R3
45	1.58141	0.255901	0.0162233	0.0222329	R3
45.5	1.68217	0.2154	0.0164242	0.0232274	R3
46	1.41358	0.467573	0.792477	0.0117846	R3
46.5	0.794097	0.103957	0.9846	0.0151106	R3
47	0.700019	0.135036	0.42459	0.0331451	R3
47.5	1.60932	0.320328	0.0163902	0.0229806	R3
48	1.71212	0.111224	0.018398	0.021034	R3
48.5	1.80401	0.117325	0.0180407	0.0208507	R3
49	1.49053	0.30538	0.0207718	0.0188662	R3
49.5	1.65962	0.361309	0.0158053	0.0209276	R3
50	1.58312	0.307713	0.0161644	0.0206377	R3
50.5	1.57989	0.311534	0.0241373	0.0187146	R3
51	1.67303	0.123476	0.0159687	0.02118	R3
51.5	1.89429	0.107693	0.0208387	0.0188566	R3
52	1.64721	0.194572	0.0211862	0.0189902	R3
52.5	1.9308	0.402391	0.0214791	0.0188922	R3
53	1.85257	0.228145	0.0150442	0.0212757	R3
53.5	1.97743	0.141319	0.0155409	0.0209334	R3
54	2.11754	0.336903	0.015102	0.0213428	R3
54.5	1.93818	0.141164	0.0184098	0.0197995	R3
55	1.90637	0.192269	0.01802	0.0198392	R3
55.5	1.96104	0.0935433	0.0154709	0.0214024	R3
56	1.79825	0.151427	0.0165313	0.0210423	R3
56.5	1.61585	0.0429525	0.0177827	0.0202733	R3
57	1.48139	0.0940298	0.0236378	0.0191209	R3
57.5	1.36524	0.10302	0.0295751	0.0209705	R3
58	1.14014	0.125236	0.0168416	0.0209799	R3
58.5	0.301991	0.449943	0.0172093	0.0243353	R3
59	0.0656	0.0240652	0.0180338	0.0222715	R3
59.5	0.20923	0.169436	0.023154	0.0201721	R3
60	0.658021	0.525885	0.0308751	0.0219233	R3
60.5	0.764105	0.113377	0.0334838	0.0237088	R3
61	0.836629	0.126729	0.0404973	0.0302039	R3
61.5	0.791909	0.123372	0.0512711	0.0429304	R3
62	0.952587	0.187118	0.0549344	0.0476026	R3
62.5	1.03648	0.203802	0.0525691	0.0445536	R3
63	1.12853	0.125494	0.0425022	0.0323716	R3
63.5	1.23715	0.135804	0.0263202	0.0202024	R3
64	1.2495	0.186309	0.0361251	0.0258936	R3
64.5	1.38016	0.176592	0.0443649	0.0344567	R3
65	1.51469	0.151018	0.0242736	0.0199305	R3
65.5	1.75089	0.0862758	0.0159051	0.0224932	R3
66	1.75766	0.107791	0.0157771	0.0223122	R3
66.5	1.66569	0.0847295	0.015672	0.0221636	R3
67	0.451274	0.621622	0.0555313	0.0358181	R3
67.5	0.28619	0.0249427	0.0162349	0.0229596	R3
68	0.781957	0.384303	0.0163647	0.0231431	R3
68.5	1.51356	0.293089	0.0158671	0.0224395	R3
69	1.62953	0.16325	0.0155129	0.0219385	R3
69.5	1.94299	0.26301	0.0157231	0.0222358	R3
70	1.86526	0.210982	0.0147345	0.0335806	R3
70.5	1.34014	0.0891244	0.0114035	0.122644	R3
71	1.37706	0.0748813	0.0119183	0.122937	R3
71.5	1.64875	0.256665	0.011027	0.0177698	R3
72	2.31359	0.134357	0.0124835	0.0235181	R3
72.5	2.18122	0.19416	0.0159002	0.0224863	R3
73	2.71903	1.08996	0.0175227	0.0225932	R3
73.5	3.38689	0.939717	0.0324033	0.0302095	R3
74	1.13556	0.360811	0.0320138	0.0292759	R3
